# Supplementary material for: Genome sequencing and de novo assembly of the giant unicellular alga Acetabularia acetabulum using droplet MDA
Source: Sci Rep. 2021 Jun 17;11:12820. doi: 10.1038/s41598-021-92092-4 (PMC8211769; doi:10.1038/s41598-021-92092-4)
Supplement: Supplementary file 1 — Supplementary Information. [file 41598_2021_92092_MOESM1_ESM.csv]

Supplementary Table 1
Manuscript: Genome sequencing and de novo assembly of the giant unicellular alga Acetabularia acetabulum using droplet MDA
Authors: Ina J. Andresen, Russell J. S. Orr, Anders K. Krabberød, Kamran Shalchian-Tabrizi and Jon Bråte
Pseudo-locus	Refseq_rna id	% identity	Hit length	# mismatches	# gap openings	Query start	Query end	Subject start	Subject end	E-value	Bit score	Subject title
Contig_2:68-1328	gi|1195857066|gb|KY766992.1|	79.167	240	46	4	925	1162	19170	18933	2.58e-35	163	Ostreobium sp. HV05007bc isolate sN135 chloroplast, partial genome
Contig_2:968-1359	gi|1195857066|gb|KY766992.1|	79.167	240	46	4	25	262	19170	18933	7.49e-36	163	Ostreobium sp. HV05007bc isolate sN135 chloroplast, partial genome
Contig_2:5595-8402	gi|1418588641|ref|NC_038007.1|	83.206	131	16	4	1992	2119	52031	52158	1.65e-20	115	Biddulphia tridens chloroplast, complete genome
Contig_2:8514-10577	gi|698348178|gb|KM462865.1|	78.005	782	163	9	539	1315	20477	19700	2.88e-131	483	'Chlorella' mirabilis culture-collection SAG:38.88 chloroplast, complete genome
Contig_2:39720-50382	gi|698349773|gb|KM462883.1|	76.359	846	167	29	8552	9382	13289	12462	9.28e-113	424	Geminella minor culture-collection SAG:22.88 chloroplast, complete genome
Contig_2:61537-65627	gi|698349773|gb|KM462883.1|	75.446	672	135	23	1207	1863	11206	10550	6.23e-76	300	Geminella minor culture-collection SAG:22.88 chloroplast, complete genome
Contig_8:8813-13112	gi|698348178|gb|KM462865.1|	100.000	86	0	0	2570	2655	109884	109799	1.16e-33	159	'Chlorella' mirabilis culture-collection SAG:38.88 chloroplast, complete genome
Contig_8:27047-30994	gi|583767777|emb|HG518468.1|	100.000	471	0	0	1614	2084	471	1	0.0	870	Acetabularia acetabulum chlorplast rps7 gene for chloroplast 30S ribosomal protein S7, strain DI1
Contig_8:58528-62279	gi|583767787|emb|HG518473.1|	100.000	516	0	0	1262	1777	516	1	0.0	953	Acetabularia acetabulum chlorplast ycf3 gene for conserved hypothetical chloroplast protein ycf3, strain DI1
Contig_8:76436-76649	gi|1395231930|gb|CP026249.1|	97.436	39	1	0	102	140	719910	719872	3.04e-07	67.6	Scophthalmus maximus chromosome 7
Contig_38:10372-12086	gi|583767767|emb|HG518463.1|	99.738	381	0	1	443	822	381	1	0.0	697	Acetabularia acetabulum chlorplast partial rps11 gene for chloroplast 30S ribosomal protein S11, strain DI1
Contig_38:11204-11530	gi|1483570431|gb|MH545256.1|	89.744	117	9	2	167	280	117	1	6.19e-31	147	Batophora oerstedii 50S ribosomal protein L36 (rpl36) gene, complete cds; chloroplast
Contig_38:14558-14823	gi|583765343|emb|HG518438.1|	100.000	34	0	0	139	172	8318	8285	5.07e-06	63.9	Acetabularia acetabulum chlorplast ftsH gene for cell division protein FtsH-like protease, strain DI1
Contig_38:14558-14823	gi|583765343|emb|HG518438.1|	100.000	33	0	0	141	173	8285	8317	1.82e-05	62.1	Acetabularia acetabulum chlorplast ftsH gene for cell division protein FtsH-like protease, strain DI1
Contig_38:15677-18072	gi|583767779|emb|HG518469.1|	100.000	414	0	0	1393	1806	414	1	0.0	765	Acetabularia acetabulum chlorplast rps8 gene for chloroplast 30S ribosomal protein S8, strain DI1
Contig_38:28249-33120	gi|583767755|emb|HG518457.1|	100.000	429	0	0	2136	2564	429	1	0.0	793	Acetabularia acetabulum chlorplast rpl16 gene for chloroplast 50S ribosomal protein L19, strain DI1
Contig_38:37120-40053	gi|1179695575|gb|KY495864.1|	90.090	666	66	0	652	1317	666	1	0.0	865	Neomeris sp. HV02668 ribosomal protein S3 (rps3) gene, complete cds; chloroplast
Contig_38:42809-50029	gi|583767759|emb|HG518459.1|	99.740	770	0	1	36	805	768	1	0.0	1410	Acetabularia acetabulum chlorplast rpl2 gene for chloroplast 50S ribosomal protein L2, strain DI1
Contig_38:61291-63269	gi|1483570377|gb|MH545229.1|	90.154	325	32	0	708	1032	325	1	1.70e-113	424	Batophora oerstedii envelope membrane protein (cemA) gene, complete cds; chloroplast
Contig_41:1522-1840	gi|62958966|gb|DQ009279.1|	85.714	77	9	2	122	197	1717	1792	6.19e-11	80.5	Uncultured marine bacterium clone SPOTSAPR01_5m147 16S ribosomal RNA gene, partial sequence; 16S-23S ribosomal RNA intergenic spacer, complete sequence; and 23S ribosomal RNA gene, partial sequence
Contig_41:4871-5158	gi|635211786|tpe|LK003672.1|	86.885	61	6	2	1	59	7	67	4.30e-07	67.6	TPA: Candidatus Blochmannia floridanus tRNA-Arg-ACG-1-1 gene
Contig_41:5971-12800	gi|583766154|emb|HG518445.1|	100.000	246	0	0	5321	5566	246	1	2.10e-122	455	Acetabularia acetabulum chlorplast psaC gene for photosystem I iron-sulfur center, strain DI1
Contig_41:27810-28066	gi|583767741|emb|HG518450.1|	100.000	105	0	0	97	201	105	1	1.66e-45	195	Acetabularia acetabulum chlorplast psbM gene for photosystem II protein M, strain DI1
Contig_41:27876-29912	gi|583767741|emb|HG518450.1|	100.000	105	0	0	31	135	105	1	1.49e-44	195	Acetabularia acetabulum chlorplast psbM gene for photosystem II protein M, strain DI1
Contig_41:29973-35573	gi|583765335|emb|HG518434.1|	99.932	1462	0	1	1179	2640	1461	1	0.0	2693	Acetabularia acetabulum chlorplast chlN gene for light-independent protochlorophyllide reductase subunit N, strain DI1
Contig_41:31933-32458	gi|583765335|emb|HG518434.1|	100.000	525	0	0	1	525	679	155	0.0	970	Acetabularia acetabulum chlorplast chlN gene for light-independent protochlorophyllide reductase subunit N, strain DI1
Contig_41:40122-41290	gi|1642520538|ref|NC_042181.1|	89.385	179	17	2	934	1111	134076	134253	1.08e-53	224	Coelastrella saipanensis chloroplast, complete genome
Contig_41:54215-56298	gi|583765341|emb|HG518437.1|	100.000	352	0	0	1732	2083	1	352	0.0	651	Acetabularia acetabulum chlorplast partial cysT gene for sulfate transport protein, strain DI1
Contig_41:56328-56916	gi|583765341|emb|HG518437.1|	100.000	422	0	0	1	422	383	804	0.0	780	Acetabularia acetabulum chlorplast partial cysT gene for sulfate transport protein, strain DI1
Contig_76:729-2976	gi|583767749|emb|HG518454.1|	99.657	1458	5	0	328	1785	1	1458	0.0	2665	Acetabularia acetabulum chlorplast rbcL gene for RuBisCO large subunit, strain DI1
Contig_76:39435-47422	gi|583767769|emb|HG518464.1|	100.000	303	0	0	1112	1414	303	1	5.07e-154	560	Acetabularia acetabulum chlorplast rps14 gene for chloroplast 30S ribosomal protein S14, strain DI1
Contig_76:62467-62709	gi|6066150|gb|AF110138.1|AF110138	92.308	65	5	0	34	98	9297	9361	5.83e-15	93.5	Nephroselmis olivacea mitochondrion, complete genome
Contig_93:43778-49452	gi|583767739|emb|HG518449.1|	100.000	132	0	0	2025	2156	1	132	4.12e-59	244	Acetabularia acetabulum chlorplast psbK gene for PSII K protein, strain DI1
Contig_27:9638-12099	gi|1526689644|ref|NC_039920.1|	97.436	39	1	0	822	860	96134	96096	4.11e-06	67.6	Capsosiphon fulvescens plastid, complete genome
Contig_27:28988-34679	gi|583765331|emb|HG518432.1|	99.819	1108	1	1	652	1759	1107	1	0.0	2034	Acetabularia acetabulum chlorplast chlI gene for magnesium-chelatase subunit chlI, strain DI1
Contig_27:41264-47545	gi|583765347|emb|HG518440.1|	100.000	924	0	0	27	950	1	924	0.0	1707	Acetabularia acetabulum chlorplast petA gene for apocytochrome f precursor, strain DI1
Contig_192:2293-8900	gi|583765337|emb|HG518435.1|	100.000	591	0	0	1412	2002	591	1	0.0	1092	Acetabularia acetabulum chlorplast clpP gene for ATP-dependent Clp protease proteolytic subunit, strain DI1
Contig_192:4123-4332	gi|583765337|emb|HG518435.1|	100.000	172	0	0	1	172	172	1	7.43e-83	318	Acetabularia acetabulum chlorplast clpP gene for ATP-dependent Clp protease proteolytic subunit, strain DI1
Contig_192:14854-15152	gi|162134283|gb|EU123964.1|	94.697	132	7	0	167	298	10897	10766	9.10e-49	206	Trebouxia aggregata strain SAG 219-1d CP47 chlorophyll apoprotein of photosystem II (psbB), putative site-specific DNA endonuclease (orf294), T protein of photosystem II (psbT), N protein of photosystem II (psbN), 10 KDa phosphoprotein of photosystem II (psbH), proteolytic subunit 2 of clp protease (clpP), and Z protein of photosystem II (psbZ) genes, complete cds; chloroplast
Contig_570:4662-5611	gi|583767781|emb|HG518470.1|	100.000	477	0	0	466	942	1	477	0.0	881	Acetabularia acetabulum chlorplast partial rps9 gene for 30S ribosomal protein S9, strain DI1
Contig_106:2296-3564	gi|451902131|gb|CP003697.1|	89.041	73	4	4	1189	1258	2459855	2459926	1.60e-12	87.9	Corynebacterium halotolerans YIM 70093 = DSM 44683, complete genome
Contig_106:10603-12791	gi|1483570451|gb|MH545266.1|	89.496	695	73	0	1241	1935	1	695	0.0	880	Batophora oerstedii 30S ribosomal protein S2 (rps2) gene, complete cds; chloroplast
Contig_106:24841-26216	gi|583765343|emb|HG518438.1|	97.297	37	1	0	39	75	2572	2536	2.94e-05	63.9	Acetabularia acetabulum chlorplast ftsH gene for cell division protein FtsH-like protease, strain DI1
Contig_106:39885-43260	gi|583767747|emb|HG518453.1|	99.471	189	1	0	2329	2517	1	189	2.34e-89	344	Acetabularia acetabulum chlorplast psbZ gene for photosystem II reaction center Z protein, strain DI1
Contig_279:12672-14693	gi|1483570605|gb|MH545343.1|	98.182	55	1	0	943	997	21	75	4.29e-15	97.1	Halicoryne sp. HV04044 photosystem II 47 kDa protein (psbB) gene, complete cds; chloroplast
Contig_279:15216-18521	gi|583767735|emb|HG518447.1|	100.000	1419	0	0	34	1452	1	1419	0.0	2621	Acetabularia acetabulum chlorplast psbB gene for photosystem II P680 chlorophyll A apoprotein, strain DI1
Contig_279:24964-27399	gi|583767743|emb|HG518451.1|	100.000	135	0	0	1223	1357	135	1	3.76e-61	250	Acetabularia acetabulum chlorplast psbN gene for photosystem II reaction center N protein, strain DI1
Contig_664:5732-7610	gi|575878719|emb|HG794360.1|	100.000	103	0	0	1776	1878	499	397	1.78e-43	191	Acetabularia acetabulum chloroplast mRNA for photosystem II protein D1 (psbA gene), strain DI1
Contig_116:12030-14431	gi|583765339|emb|HG518436.1|	99.856	693	1	0	676	1368	693	1	0.0	1275	Acetabularia acetabulum chlorplast cysA gene for sulfate ABC transporter protein, strain DI1
Contig_116:20168-23966	gi|583765317|emb|HG518425.1|	100.000	885	0	0	411	1295	885	1	0.0	1635	Acetabularia acetabulum chlorplast accD gene for acetyl-CoA carboxylase beta-carboxyl transferase subunit, strain DI1
Contig_1373:29608-30977	gi|773554524|emb|LN810504.1|	84.793	434	55	10	561	993	75488	75065	3.24e-114	425	Bryopsis plumosa chloroplast complete genome, strain West4718
Contig_1373:29608-30977	gi|773554524|emb|LN810504.1|	89.216	102	9	2	1251	1351	75064	74964	3.68e-24	126	Bryopsis plumosa chloroplast complete genome, strain West4718
Contig_1373:30989-32622	gi|1808706897|gb|MH511736.1|	84.146	246	37	2	305	549	25199	25443	1.95e-57	237	Volvulina compacta ribosomal protein S19 (rps19), ribosomal protein L16 (rpl16), ribosomal protein L14 (rpl14), and photosystem II protein D1 (psbA) genes, complete cds; plastid
Contig_259:0-2367	gi|698349773|gb|KM462883.1|	74.550	444	99	12	871	1307	7317	6881	1.35e-40	182	Geminella minor culture-collection SAG:22.88 chloroplast, complete genome
Contig_259:11394-12173	gi|1185543024|gb|KY407657.1|	85.714	98	14	0	460	557	77824	77727	9.61e-18	104	Pseudoneochloris marina culture UTEX:1445 chloroplast, complete genome
Contig_91:14802-15040	gi|1796977730|gb|CP032675.1|	91.667	48	4	0	66	113	1753548	1753501	3.46e-07	67.6	Rhodococcus rhodochrous strain ATCC BAA870 chromosome, complete genome
Contig_333:1581-2160	gi|1061214241|gb|KX530454.1|	91.667	84	6	1	496	578	53855	53772	3.25e-21	115	Dunaliella salina strain SQ chloroplast, complete genome
Contig_333:7131-8008	gi|1483570395|gb|MH545238.1|	89.091	110	12	0	1	110	2033	2142	1.07e-27	137	Batophora oerstedii photosystem I P700 chlorophylla apoprotein A1 (psaA) gene, complete cds; chloroplast
Contig_333:7131-8008	gi|1483570395|gb|MH545238.1|	90.909	66	6	0	811	876	2136	2201	3.05e-13	89.8	Batophora oerstedii photosystem I P700 chlorophylla apoprotein A1 (psaA) gene, complete cds; chloroplast
Contig_675:13576-17681	gi|1483570409|gb|MH545245.1|	92.727	55	4	0	1793	1847	1059	1005	8.86e-10	80.5	Batophora oerstedii photosystem II protein D2 (psbD) gene, complete cds; chloroplast
Contig_535:7798-10201	gi|953273239|gb|KT625421.1|	88.333	120	8	5	17	132	97142	97025	2.33e-28	141	Bracteacoccus giganteus culture-collection UTEX:1251 chloroplast, complete genome
Contig_535:9978-11395	gi|1845862133|gb|MN544311.1|	95.161	62	3	0	1356	1417	3051	3112	8.31e-16	99.0	Anthoceros agrestis strain Oxford voucher D. Long s.n. (OXF) chloroplast, complete genome
Contig_535:11243-11497	gi|1333946383|gb|MG520331.1|	94.444	72	4	0	91	162	83543	83472	1.70e-20	111	Chrysochromulina parva chloroplast, complete genome
Contig_535:12612-13187	gi|1812100161|ref|NC_045839.1|	97.015	67	2	0	509	575	157131	157197	1.16e-20	113	Trebouxia sp. TR9 chloroplast, partial genome
Contig_535:13063-13393	gi|1381384260|ref|NC_037363.1|	96.341	82	3	0	55	136	87981	87900	1.36e-27	135	Bryopsis sp. HV04063 chloroplast, complete genome
Contig_535:13198-14371	gi|953273084|gb|KT625419.1|	93.590	78	5	0	386	463	43201	43124	1.89e-21	117	Carteria sp. SAG 8-5 chloroplast, complete genome
Contig_1406:15360-17744	gi|583767775|emb|HG518467.1|	99.672	609	2	0	1140	1748	609	1	0.0	1114	Acetabularia acetabulum chlorplast rps4 gene for chloroplast 30S ribosomal protein S4, strain DI1
Contig_693:5596-6161	gi|1509779035|gb|MG778502.1|	97.183	71	2	0	495	565	226	156	6.81e-23	121	Trochiscia hystrix protochlorophyllide reductase subunit B (chlB) gene, complete cds; chloroplast
Contig_1621:5895-9510	gi|583767783|emb|HG518471.1|	100.000	1230	0	0	1103	2332	1230	1	0.0	2272	Acetabularia acetabulum chlorplast tufA gene for elongation factor 1-alpha, strain DI1
Contig_2258:5392-8751	gi|583765327|emb|HG518430.1|	100.000	249	0	0	2538	2786	249	1	2.21e-124	460	Acetabularia acetabulum chlorplast atpH gene for F1 sector of membrane-bound ATP synthase, delta subunit, strain DI1
Contig_5395:762-2213	gi|768311754|gb|CP010982.1|	87.755	98	12	0	1298	1395	5022064	5022161	8.46e-21	115	Verticillium dahliae VdLs.17 chromosome 3, complete sequence
Contig_1255:2109-8611	gi|583765353|emb|HG518443.1|	100.000	102	0	0	4569	4670	1	102	2.24e-42	189	Acetabularia acetabulum chlorplast petG gene for cytochrome b6/f complex subunit 5, strain DI1
Contig_1690:6611-7208	gi|725539263|gb|KM821265.1|	100.000	64	0	0	534	597	112376	112439	2.60e-22	119	Lobosphaera incisa chloroplast, complete genome
Contig_11199:5899-6363	gi|1702192188|gb|CP030887.1|	81.564	179	27	4	288	464	1051250	1051424	1.18e-29	143	Balneolaceae bacterium isolate ECT2AJA-110-D chromosome
Contig_7535:3822-3933	gi|1567482115|ref|NC_040298.1|	94.595	37	2	0	75	111	72805	72841	7.97e-05	58.4	Eustigmatophyceae sp. Ndem 8/9T-3m6.8 plastid, complete genome
Contig_4175:7223-7997	gi|157689137|gb|EU002149.1|	81.282	780	132	13	1	774	2822	2051	7.67e-173	619	Euonymus americanus 26S ribosomal RNA gene, partial sequence
Contig_7605:2372-4647	gi|575878719|emb|HG794360.1|	99.342	152	1	0	552	703	902	751	5.80e-69	276	Acetabularia acetabulum chloroplast mRNA for photosystem II protein D1 (psbA gene), strain DI1
Contig_7605:2372-4647	gi|575878719|emb|HG794360.1|	96.667	120	4	0	1	120	1019	900	3.59e-46	200	Acetabularia acetabulum chloroplast mRNA for photosystem II protein D1 (psbA gene), strain DI1
Contig_7605:2372-4647	gi|575878719|emb|HG794360.1|	97.778	90	2	0	2186	2275	738	649	7.88e-33	156	Acetabularia acetabulum chloroplast mRNA for photosystem II protein D1 (psbA gene), strain DI1
Contig_7612:2015-3459	gi|5802265|gb|AF170175.1|AF170175	92.523	107	4	2	828	930	3776	3670	2.31e-31	150	Acetabularia acetabulum putative carbonic anhydrase 1 (CA1) gene, complete cds
Contig_7612:2017-2945	gi|5802265|gb|AF170175.1|AF170175	92.523	107	4	2	826	928	3776	3670	1.46e-31	150	Acetabularia acetabulum putative carbonic anhydrase 1 (CA1) gene, complete cds
Contig_7612:3471-4953	gi|5802265|gb|AF170175.1|AF170175	91.304	92	4	3	1392	1482	3776	3688	5.16e-23	122	Acetabularia acetabulum putative carbonic anhydrase 1 (CA1) gene, complete cds
Contig_7612:4875-5542	gi|5802265|gb|AF170175.1|AF170175	93.939	99	2	2	3	100	3761	3666	1.34e-30	147	Acetabularia acetabulum putative carbonic anhydrase 1 (CA1) gene, complete cds
Contig_3457:2656-3039	gi|1897210820|gb|CP058647.1|	81.250	96	18	0	28	123	1026765	1026860	2.73e-10	78.7	Hyphobacterium sp. CCMP332 chromosome
Contig_7770:3545-3866	gi|5802265|gb|AF170175.1|AF170175	95.455	66	2	1	1	66	93	157	3.71e-18	104	Acetabularia acetabulum putative carbonic anhydrase 1 (CA1) gene, complete cds
Contig_2424:1070-1551	gi|2913869|dbj|AB003088.1|	96.564	291	10	0	191	481	1	291	1.76e-132	484	Acetabularia caliculus mitochondrial COXI-like gene
Contig_2424:1776-2955	gi|2913869|dbj|AB003088.1|	98.134	804	15	0	1	804	517	1320	0.0	1402	Acetabularia caliculus mitochondrial COXI-like gene
Contig_11540:1428-3038	gi|583767789|emb|HG518474.1|	100.000	354	0	0	639	992	354	1	0.0	654	Acetabularia acetabulum chlorplast ycf4 gene for hypothetical chloroplast RF4, strain DI1
Contig_11578:0-3913	gi|5802261|gb|AF170173.1|AF170173	87.255	102	11	2	1949	2049	1954	1854	2.31e-20	115	Acetabularia acetabulum putative carbonic anhydrase 2 (CA2) mRNA, complete cds
Contig_11827:4072-4261	gi|1893901230|gb|CP059182.1|	97.143	35	1	0	40	74	89074	89040	4.40e-05	60.2	Blattabacterium cuenoti strain THEREAreg chromosome, complete genome
Contig_11917:2934-3047	gi|3928885|gb|AF093614.1|AF093614	99.115	113	1	0	1	113	705	593	9.92e-49	204	Acetabularia acetabulum clone JO-4 putative protein disulfide isomerase mRNA, partial cds
Contig_11917:3092-3248	gi|3928885|gb|AF093614.1|AF093614	97.368	152	4	0	1	152	547	396	3.21e-65	259	Acetabularia acetabulum clone JO-4 putative protein disulfide isomerase mRNA, partial cds
Contig_11993:2375-2669	gi|1731306478|emb|LR699772.1|	94.737	38	2	0	210	247	11705169	11705206	7.39e-05	60.2	Arabidopsis thaliana genome assembly, chromosome: 3
Contig_12028:545-750	gi|1527177630|gb|CP034171.1|	79.503	161	33	0	21	181	2200747	2200587	1.02e-21	115	Chryseobacterium taklimakanense strain H4753 chromosome, complete genome
Contig_12028:1768-2000	gi|1081427715|emb|LT627735.1|	75.799	219	42	7	1	218	3220774	3220982	3.31e-17	100	Nonlabens sp. Hel1_33_55 genome assembly, chromosome: I
Contig_8206:2016-2254	gi|294864140|gb|GU976714.1|	79.798	99	18	2	42	139	153	250	2.68e-08	71.3	Eleocharis acicularis clone gypEaci8 retrotransposon Ty3-gypsy reverse transcriptase gene, partial cds
Contig_8206:2018-2406	gi|294864140|gb|GU976714.1|	79.798	99	18	2	40	137	153	250	4.63e-08	71.3	Eleocharis acicularis clone gypEaci8 retrotransposon Ty3-gypsy reverse transcriptase gene, partial cds
Contig_12103:0-760	gi|1955077297|gb|CP067225.1|	86.301	73	10	0	1	73	475174	475102	1.58e-10	80.5	Paracoccus sp. MC1862 chromosome, complete genome
Contig_12145:1207-3473	gi|159467546|ref|XM_001691901.1|	88.710	62	7	0	1166	1227	508	569	6.28e-09	76.8	Chlamydomonas reinhardtii predicted protein (CHLREDRAFT_170822), partial mRNA
Contig_6146:1899-2181	gi|1273855540|gb|CP023762.1|	93.939	66	4	0	1	66	2771349	2771414	4.15e-17	100	Solanum lycopersicum cultivar I-3 chromosome 6
Contig_6146:1899-2181	gi|1273855540|gb|CP023762.1|	93.651	63	4	0	1	63	2788013	2788075	1.93e-15	95.3	Solanum lycopersicum cultivar I-3 chromosome 6
Contig_6146:1899-2181	gi|1273855540|gb|CP023762.1|	93.443	61	4	0	4	64	44008989	44008929	2.50e-14	91.6	Solanum lycopersicum cultivar I-3 chromosome 6
Contig_6146:1899-2181	gi|1273855540|gb|CP023762.1|	93.333	60	4	0	4	63	43544952	43544893	8.99e-14	89.8	Solanum lycopersicum cultivar I-3 chromosome 6
Contig_12260:2444-2642	gi|1938775668|gb|CP054178.1|	83.333	186	21	9	18	198	3358701	3358521	3.45e-36	163	Phycisphaeraceae bacterium isolate H1_PLA4 chromosome, complete genome
Contig_12305:2576-3109	gi|1862847264|emb|LR812511.1|	79.832	119	19	3	33	151	4447677	4447564	3.02e-11	82.4	Danio aesculapii genome assembly, chromosome: 2
Contig_12305:2576-3109	gi|1862847264|emb|LR812511.1|	79.832	119	19	3	33	151	4447953	4447840	3.02e-11	82.4	Danio aesculapii genome assembly, chromosome: 2
Contig_12335:2573-2895	gi|1585510069|gb|MK589228.1|	99.377	321	2	0	1	321	321	1	3.93e-162	582	Uncultured Rhodobacterales bacterium clone OTU57 16S ribosomal RNA gene, partial sequence
Contig_12454:2236-2614	gi|1134991602|gb|CP019388.1|	73.248	314	78	6	11	321	2110519	2110209	9.54e-20	110	Winogradskyella sp. J14-2, complete genome
Contig_4830:2442-2667	gi|1878094936|gb|CP041238.1|	97.143	35	1	0	101	135	3873628	3873662	5.43e-05	60.2	Ensifer mexicanus strain ITTG R7 chromosome, complete genome
Contig_12723:16-623	gi|1015632184|gb|AH010527.2|	96.667	60	2	0	1	60	7825	7884	9.57e-17	100	Acetabularia acetabulum nicotinamide nucleotide transhydrogenase (Nnt) gene, complete cds
Contig_12723:17-611	gi|1015632184|gb|AH010527.2|	96.610	59	2	0	1	59	7826	7884	3.36e-16	99.0	Acetabularia acetabulum nicotinamide nucleotide transhydrogenase (Nnt) gene, complete cds
Contig_8671:1622-1758	gi|1353874599|gb|KY670632.1|	95.349	43	2	0	26	68	5839	5797	4.86e-08	69.4	Leucettidae sp. Sp11 voucher NHMUK:2017.1.19.1 18S ribosomal RNA gene, internal transcribed spacer 1, 5.8S ribosomal RNA gene, internal transcribed spacer 2, and 28S ribosomal RNA gene, complete sequence
Contig_8671:2494-2574	gi|300078493|gb|GU001155.1|	88.312	77	8	1	4	80	1761	1686	4.84e-15	91.6	Mantamonas plastica 28S ribosomal RNA gene, partial sequence
Contig_4868:524-671	gi|1850104572|dbj|AP022672.1|	95.556	45	2	0	66	110	3451277	3451321	4.16e-09	73.1	Sphingomonas sp. HMP6 DNA, complete genome
Contig_8718:953-1302	gi|1750920929|emb|LR722121.1|	95.000	40	2	0	309	348	8270	8309	6.89e-06	63.9	XXX
Contig_8718:1688-2324	gi|1591613408|emb|LR535826.1|	97.368	76	2	0	561	636	6701905	6701830	1.28e-25	130	Denticeps clupeoides genome assembly, chromosome: 14
Contig_8718:1688-2324	gi|1591613408|emb|LR535826.1|	96.053	76	3	0	561	636	6709776	6709701	5.97e-24	124	Denticeps clupeoides genome assembly, chromosome: 14
Contig_8718:1688-2324	gi|1591613408|emb|LR535826.1|	96.053	76	3	0	561	636	6722452	6722377	5.97e-24	124	Denticeps clupeoides genome assembly, chromosome: 14
Contig_8718:1688-2324	gi|1591613408|emb|LR535826.1|	96.053	76	3	0	561	636	6723852	6723777	5.97e-24	124	Denticeps clupeoides genome assembly, chromosome: 14
Contig_8718:1688-2324	gi|1591613408|emb|LR535826.1|	96.053	76	3	0	561	636	6725253	6725178	5.97e-24	124	Denticeps clupeoides genome assembly, chromosome: 14
Contig_8718:1688-2324	gi|1591613408|emb|LR535826.1|	96.053	76	3	0	561	636	6726655	6726580	5.97e-24	124	Denticeps clupeoides genome assembly, chromosome: 14
Contig_8718:1688-2324	gi|1591613408|emb|LR535826.1|	96.053	76	3	0	561	636	6728057	6727982	5.97e-24	124	Denticeps clupeoides genome assembly, chromosome: 14
Contig_8718:1688-2324	gi|1591613408|emb|LR535826.1|	94.737	76	4	0	561	636	6704696	6704621	2.78e-22	119	Denticeps clupeoides genome assembly, chromosome: 14
Contig_8718:1688-2324	gi|1591613408|emb|LR535826.1|	94.737	76	4	0	561	636	6708833	6708758	2.78e-22	119	Denticeps clupeoides genome assembly, chromosome: 14
Contig_8718:1688-2324	gi|1591613408|emb|LR535826.1|	94.737	76	4	0	561	636	6730852	6730777	2.78e-22	119	Denticeps clupeoides genome assembly, chromosome: 14
Contig_8718:1688-2324	gi|1591613408|emb|LR535826.1|	95.890	73	3	0	564	636	11095633	11095561	2.78e-22	119	Denticeps clupeoides genome assembly, chromosome: 14
Contig_8718:1688-2324	gi|1591613408|emb|LR535826.1|	95.890	73	3	0	564	636	16649989	16649917	2.78e-22	119	Denticeps clupeoides genome assembly, chromosome: 14
Contig_8718:1688-2324	gi|1591613408|emb|LR535826.1|	95.890	73	3	0	564	636	16650689	16650617	2.78e-22	119	Denticeps clupeoides genome assembly, chromosome: 14
Contig_8718:1688-2324	gi|1591613408|emb|LR535826.1|	95.890	73	3	0	564	636	16651778	16651706	2.78e-22	119	Denticeps clupeoides genome assembly, chromosome: 14
Contig_8718:1688-2324	gi|1591613408|emb|LR535826.1|	95.890	73	3	0	564	636	16652867	16652795	2.78e-22	119	Denticeps clupeoides genome assembly, chromosome: 14
Contig_8718:1688-2324	gi|1591613408|emb|LR535826.1|	95.890	73	3	0	564	636	16653956	16653884	2.78e-22	119	Denticeps clupeoides genome assembly, chromosome: 14
Contig_8718:1688-2324	gi|1591613408|emb|LR535826.1|	95.890	73	3	0	564	636	16656134	16656062	2.78e-22	119	Denticeps clupeoides genome assembly, chromosome: 14
Contig_8718:1688-2324	gi|1591613408|emb|LR535826.1|	95.890	73	3	0	564	636	16657222	16657150	2.78e-22	119	Denticeps clupeoides genome assembly, chromosome: 14
Contig_8718:1688-2324	gi|1591613408|emb|LR535826.1|	95.890	73	3	0	564	636	16658311	16658239	2.78e-22	119	Denticeps clupeoides genome assembly, chromosome: 14
Contig_8718:1688-2324	gi|1591613408|emb|LR535826.1|	95.890	73	3	0	564	636	16659396	16659324	2.78e-22	119	Denticeps clupeoides genome assembly, chromosome: 14
Contig_8718:1688-2324	gi|1591613408|emb|LR535826.1|	95.890	73	3	0	564	636	16660485	16660413	2.78e-22	119	Denticeps clupeoides genome assembly, chromosome: 14
Contig_8718:1688-2324	gi|1591613408|emb|LR535826.1|	95.890	73	3	0	564	636	16661573	16661501	2.78e-22	119	Denticeps clupeoides genome assembly, chromosome: 14
Contig_8718:1688-2324	gi|1591613408|emb|LR535826.1|	95.890	73	3	0	564	636	17058315	17058243	2.78e-22	119	Denticeps clupeoides genome assembly, chromosome: 14
Contig_8718:1688-2324	gi|1591613408|emb|LR535826.1|	95.890	73	3	0	564	636	17059403	17059331	2.78e-22	119	Denticeps clupeoides genome assembly, chromosome: 14
Contig_8718:1688-2324	gi|1591613408|emb|LR535826.1|	95.833	72	3	0	561	632	6729449	6729378	9.99e-22	117	Denticeps clupeoides genome assembly, chromosome: 14
Contig_8718:1688-2324	gi|1591613408|emb|LR535826.1|	93.421	76	5	0	561	636	6707432	6707357	1.29e-20	113	Denticeps clupeoides genome assembly, chromosome: 14
Contig_8718:1688-2324	gi|1591613408|emb|LR535826.1|	94.521	73	4	0	564	636	16643145	16643073	1.29e-20	113	Denticeps clupeoides genome assembly, chromosome: 14
Contig_8718:1688-2324	gi|1591613408|emb|LR535826.1|	92.105	76	6	0	561	636	6706063	6705988	6.01e-19	108	Denticeps clupeoides genome assembly, chromosome: 14
Contig_8718:1688-2324	gi|1591613408|emb|LR535826.1|	93.151	73	5	0	564	636	7366506	7366434	6.01e-19	108	Denticeps clupeoides genome assembly, chromosome: 14
Contig_8718:1688-2324	gi|1591613408|emb|LR535826.1|	93.151	73	5	0	564	636	7367478	7367406	6.01e-19	108	Denticeps clupeoides genome assembly, chromosome: 14
Contig_8718:1688-2324	gi|1591613408|emb|LR535826.1|	93.151	73	5	0	564	636	7367999	7367927	6.01e-19	108	Denticeps clupeoides genome assembly, chromosome: 14
Contig_8718:1688-2324	gi|1591613408|emb|LR535826.1|	93.151	73	5	0	564	636	16644933	16644861	6.01e-19	108	Denticeps clupeoides genome assembly, chromosome: 14
Contig_8718:1688-2324	gi|1591613408|emb|LR535826.1|	96.610	59	2	0	578	636	16641231	16641173	3.62e-16	99.0	Denticeps clupeoides genome assembly, chromosome: 14
Contig_8718:1688-2324	gi|1591613408|emb|LR535826.1|	95.556	45	2	0	592	636	6731373	6731329	2.19e-08	73.1	Denticeps clupeoides genome assembly, chromosome: 14
Contig_13206:1151-1414	gi|1913337781|gb|CP062092.1|	97.015	67	2	0	195	261	551674	551608	4.92e-21	113	Naegleria fowleri strain Ty chromosome XVIII
Contig_13206:1922-2171	gi|1517971676|gb|MH887490.1|	81.699	153	24	4	99	249	4960	4810	2.14e-24	124	Heterodermia hypoleuca small subunit ribosomal RNA gene, partial sequence; internal transcribed spacer 1, 5.8S ribosomal RNA gene, and internal transcribed spacer 2, complete sequence; and large subunit ribosomal RNA gene, partial sequence
Contig_6603:231-725	gi|1585510069|gb|MK589228.1|	100.000	233	0	0	262	494	1	233	2.40e-116	431	Uncultured Rhodobacterales bacterium clone OTU57 16S ribosomal RNA gene, partial sequence
Contig_13482:529-1457	gi|5802261|gb|AF170173.1|AF170173	95.652	46	2	0	882	927	1909	1954	9.05e-09	75.0	Acetabularia acetabulum putative carbonic anhydrase 2 (CA2) mRNA, complete cds
Contig_13482:1079-1457	gi|5802261|gb|AF170173.1|AF170173	95.652	46	2	0	332	377	1909	1954	3.48e-09	75.0	Acetabularia acetabulum putative carbonic anhydrase 2 (CA2) mRNA, complete cds
Contig_13576:0-1434	gi|1770085447|gb|CP045367.1|	99.303	1434	10	0	1	1434	564476	565909	0.0	2612	Marinobacter sp. THAF39 chromosome, complete genome
Contig_13576:0-1434	gi|1770085447|gb|CP045367.1|	99.303	1434	10	0	1	1434	2528018	2526585	0.0	2612	Marinobacter sp. THAF39 chromosome, complete genome
Contig_13576:0-1434	gi|1770085447|gb|CP045367.1|	99.233	1434	11	0	1	1434	768861	770294	0.0	2606	Marinobacter sp. THAF39 chromosome, complete genome
Contig_13576:1974-2046	gi|379335334|gb|JQ085822.1|	90.278	72	5	2	2	72	20122	20192	1.12e-15	93.5	Uncultured bacterium W5-15b genomic sequence
Contig_13774:1651-1950	gi|378747459|gb|JQ359013.1|	84.211	76	11	1	225	299	5529	5604	9.67e-09	73.1	Citrus blotchy-mottle phytoplasma strain NNGX 16S ribosomal RNA gene, 16S-23S ribosomal RNA intergenic spacer, tRNA-Ile and 23S ribosomal RNA genes, 23S-5S ribosomal RNA intergenic spacer, 5S ribosomal RNA, tRNA-Val, tRNA-Thr, tRNA-Lys, tRNA-Leu, tRNA-Ala, tRNA-Met, and tRNA-Ser genes, complete sequence
Contig_13877:1598-1804	gi|1338639326|gb|CP024310.1|	82.222	90	10	6	30	116	833197	833111	6.28e-09	73.1	Sinorhizobium fredii strain NXT3 plasmid pSfreNXT3c, complete sequence
Contig_14032:0-1459	gi|1483570395|gb|MH545238.1|	96.154	78	3	0	1233	1310	2203	2280	1.09e-24	128	Batophora oerstedii photosystem I P700 chlorophylla apoprotein A1 (psaA) gene, complete cds; chloroplast
Contig_14032:0-1459	gi|1483570395|gb|MH545238.1|	90.909	66	6	0	186	251	2136	2201	5.15e-13	89.8	Batophora oerstedii photosystem I P700 chlorophylla apoprotein A1 (psaA) gene, complete cds; chloroplast
Contig_14094:1402-1770	gi|1868346115|ref|XM_035444898.1|	97.143	35	1	0	11	45	3551	3585	9.46e-05	60.2	PREDICTED: Cricetulus griseus POU class 2 homeobox 1 (Pou2f1), transcript variant X18, mRNA
Contig_14186:24-712	gi|1069934348|ref|XM_018419168.1|	90.244	82	8	0	605	686	345	264	6.53e-19	108	Rhodotorula graminis WP1 uncharacterized protein (RHOBADRAFT_67064), mRNA
Contig_14205:0-214	gi|1134994551|gb|CP019389.1|	76.279	215	49	2	1	214	1520064	1520277	3.87e-21	113	Seonamhaeicola sp. S2-3, complete genome
Contig_14216:1066-1239	gi|334725715|gb|CP002825.1|	82.659	173	30	0	1	173	2299767	2299939	1.76e-33	154	Lacinutrix sp. 5H-3-7-4, complete genome
Contig_14674:527-639	gi|5802265|gb|AF170175.1|AF170175	92.784	97	5	2	16	112	3787	3693	2.80e-29	139	Acetabularia acetabulum putative carbonic anhydrase 1 (CA1) gene, complete cds
Contig_9855:1233-1458	gi|1702229803|gb|CP039456.1|	81.132	212	40	0	14	225	3446739	3446528	2.40e-38	171	Changchengzhania lutea strain SM1355 chromosome, complete genome
Contig_15271:716-929	gi|764062256|gb|CP007202.1|	78.626	131	24	4	78	206	28003	28131	3.02e-12	84.2	Siansivirga zeaxanthinifaciens CC-SAMT-1, complete genome
Contig_15334:773-1129	gi|1712644202|gb|CP036280.1|	90.426	94	7	2	2	94	1515216	1515124	1.15e-23	122	Planctomycetes bacterium Pan265 chromosome, complete genome
Contig_16011:751-998	gi|764062256|gb|CP007202.1|	89.286	112	12	0	100	211	2027848	2027959	2.10e-29	141	Siansivirga zeaxanthinifaciens CC-SAMT-1, complete genome
Contig_10243:0-1183	gi|1511078355|gb|MK139955.1|	100.000	1182	0	0	2	1183	283	1464	0.0	2183	Nitrosopumilus adriaticus strain NF5 16S ribosomal RNA gene, partial sequence
Contig_16390:0-489	gi|1787406672|gb|CP047030.1|	82.331	266	47	0	1	266	1762077	1761812	2.58e-56	231	Algibacter sp. L3A6 chromosome, complete genome
Contig_17272:450-625	gi|1958628958|gb|CP062007.1|	88.750	80	9	0	90	169	2955645	2955566	8.49e-17	99.0	Hwangdonia sp. GSB9 chromosome, complete genome
Contig_17402:0-191	gi|1041525582|gb|CP016268.1|	80.000	100	20	0	50	149	2216683	2216782	1.59e-09	75.0	Woeseia oceani strain XK5, complete genome
Contig_18082:707-826	gi|1702229803|gb|CP039456.1|	80.342	117	23	0	3	119	1531718	1531602	3.12e-14	89.8	Changchengzhania lutea strain SM1355 chromosome, complete genome
Contig_5274:0-729	gi|441422641|gb|KC238342.1|	97.264	731	16	4	1	729	256	984	0.0	1236	Uncultured bacterium clone BF_A11-11 16S ribosomal RNA gene, partial sequence
Contig_10815:3-768	gi|940789711|gb|KT906698.1|	98.947	760	5	3	8	765	1252	494	0.0	1362	Uncultured bacterium clone A1s112 16S ribosomal RNA gene, partial sequence
Contig_10979:6-615	gi|262528195|gb|GU118124.1|	98.818	592	6	1	1	592	823	233	0.0	1055	Uncultured bacterium clone Apal_A09 16S ribosomal RNA gene, partial sequence
Contig_19324:6-560	gi|874347429|gb|KM356561.1|	95.660	553	24	0	2	554	1357	805	0.0	917	Uncultured bacterium clone LC_3662_bac_F7 16S ribosomal RNA gene, partial sequence
Contig_11033:0-569	gi|1101595946|gb|KY115334.1|	98.067	569	11	0	1	569	819	251	0.0	990	Uncultured bacterium clone RS-Apr-33 16S ribosomal RNA gene, partial sequence
sag14_kraken|NODE_17_length_74559_cov_776.118998:0-498	gi|379335334|gb|JQ085822.1|	89.113	496	52	2	1	495	22232	22726	6.22e-172	616	Uncultured bacterium W5-15b genomic sequence
sag10_kraken|NODE_103_length_26459_cov_681.241590:0-447	gi|379335334|gb|JQ085822.1|	92.170	447	35	0	1	447	22511	22957	5.50e-177	632	Uncultured bacterium W5-15b genomic sequence
sag16_kraken|NODE_1445_length_7610_cov_8.748431:5470-5711	gi|1391791031|ref|XM_007423391.2|	82.609	184	28	4	16	197	1073	892	5.64e-35	159	PREDICTED: Python bivittatus chaperonin containing TCP1 subunit 2 (CCT2), mRNA
sag16_kraken|NODE_1628_length_7070_cov_9.818103:3674-3789	gi|1963916960|emb|LR990353.1|	87.097	62	6	2	51	111	8016352	8016412	3.87e-08	69.4	Mythimna impura genome assembly, chromosome: 14
sag16_kraken|NODE_1853_length_6398_cov_10.519834:4988-5233	gi|663673441|emb|HG975442.1|	90.196	51	5	0	117	167	29846966	29847016	3.58e-07	67.6	Solanum pennellii chromosome ch03, complete genome
sag16_kraken|NODE_1853_length_6398_cov_10.519834:4988-5233	gi|663673441|emb|HG975442.1|	85.965	57	7	1	111	167	25624233	25624288	5.99e-05	60.2	Solanum pennellii chromosome ch03, complete genome
sag10_kraken|NODE_1487_length_5396_cov_3.843223:513-1091	gi|5802265|gb|AF170175.1|AF170175	86.747	166	19	3	29	194	6688	6850	3.15e-41	182	Acetabularia acetabulum putative carbonic anhydrase 1 (CA1) gene, complete cds
sag10_kraken|NODE_1487_length_5396_cov_3.843223:576-740	gi|5802265|gb|AF170175.1|AF170175	88.550	131	13	2	1	131	6722	6850	1.27e-34	158	Acetabularia acetabulum putative carbonic anhydrase 1 (CA1) gene, complete cds
sag16_kraken|NODE_2310_length_5349_cov_13.916029:1585-2091	gi|1015632184|gb|AH010527.2|	91.000	200	12	5	203	397	7652	7850	2.64e-66	265	Acetabularia acetabulum nicotinamide nucleotide transhydrogenase (Nnt) gene, complete cds
sag16_kraken|NODE_2908_length_4397_cov_9.694808:1575-2883	gi|1015632184|gb|AH010527.2|	91.111	225	14	5	64	283	7850	7627	1.96e-76	300	Acetabularia acetabulum nicotinamide nucleotide transhydrogenase (Nnt) gene, complete cds
sag16_kraken|NODE_2970_length_4312_cov_4.129802:2436-2639	gi|296926528|gb|CP002026.1|	85.987	157	22	0	1	157	1046160	1046004	7.65e-38	169	Starkeya novella DSM 506, complete genome
sag14_kraken|NODE_2003_length_4221_cov_7.587805:100-478	gi|1702229803|gb|CP039456.1|	76.923	286	66	0	88	373	865035	865320	7.22e-36	163	Changchengzhania lutea strain SM1355 chromosome, complete genome
sag10_kraken|NODE_2281_length_4029_cov_3.414534:2885-3566	gi|433969|emb|Z28649.1|	84.211	114	15	3	17	129	1330	1219	6.46e-19	108	Acetabularia cliftonii gene for polyubiquitin
sag16_kraken|NODE_3321_length_3830_cov_14.638447:27-399	gi|1622995664|gb|MK828121.1|	100.000	372	0	0	1	372	764	393	0.0	688	Fusarium proliferatum strain 144 small subunit ribosomal RNA gene, partial sequence; internal transcribed spacer 1, 5.8S ribosomal RNA gene, and internal transcribed spacer 2, complete sequence; and large subunit ribosomal RNA gene, partial sequence
sag16_kraken|NODE_3321_length_3830_cov_14.638447:140-1819	gi|381216289|gb|JF797223.1|	99.699	1663	5	0	1	1663	1663	1	0.0	3051	Engyodontium album strain IHEM4198 18S ribosomal RNA gene, partial sequence
sag16_kraken|NODE_3321_length_3830_cov_14.638447:542-742	gi|1860287941|gb|MT649588.1|	100.000	200	0	0	1	200	1214	1015	1.92e-98	370	Fusarium venenatum isolate 96 small subunit ribosomal RNA gene, partial sequence
sag10_kraken|NODE_2637_length_3661_cov_3.816949:3-556	gi|5802265|gb|AF170175.1|AF170175	87.912	182	4	3	390	553	3869	3688	2.99e-46	198	Acetabularia acetabulum putative carbonic anhydrase 1 (CA1) gene, complete cds
sag10_kraken|NODE_2637_length_3661_cov_3.816949:52-900	gi|5802265|gb|AF170175.1|AF170175	87.912	182	4	3	341	504	3869	3688	4.68e-46	198	Acetabularia acetabulum putative carbonic anhydrase 1 (CA1) gene, complete cds
sag10_kraken|NODE_2637_length_3661_cov_3.816949:1971-3222	gi|1015632184|gb|AH010527.2|	88.186	237	16	4	827	1053	7558	7792	4.07e-68	272	Acetabularia acetabulum nicotinamide nucleotide transhydrogenase (Nnt) gene, complete cds
sag10_kraken|NODE_2637_length_3661_cov_3.816949:1971-3222	gi|1015632184|gb|AH010527.2|	96.667	90	3	0	737	826	7546	7635	1.99e-31	150	Acetabularia acetabulum nicotinamide nucleotide transhydrogenase (Nnt) gene, complete cds
sag10_kraken|NODE_2637_length_3661_cov_3.816949:2765-3224	gi|1015632184|gb|AH010527.2|	88.186	237	16	4	33	259	7558	7792	1.42e-68	272	Acetabularia acetabulum nicotinamide nucleotide transhydrogenase (Nnt) gene, complete cds
sag20_kraken|NODE_2268_length_3584_cov_2.975166:2420-3260	gi|676384336|ref|XM_009037199.1|	80.244	491	85	8	188	672	90	574	2.01e-94	359	Aureococcus anophagefferens ADP-ribosylation factor mRNA
sag10_kraken|NODE_2763_length_3564_cov_8.496369:714-1004	gi|743842617|ref|XM_011028441.1|	86.111	108	15	0	47	154	501	394	4.25e-22	117	PREDICTED: Populus euphratica GTP-binding protein YPTM2 (LOC105127228), mRNA
sag10_kraken|NODE_2878_length_3460_cov_37.899371:1983-3121	gi|575878719|emb|HG794360.1|	100.000	273	0	0	35	307	1	273	3.34e-138	505	Acetabularia acetabulum chloroplast mRNA for photosystem II protein D1 (psbA gene), strain DI1
sag10_kraken|NODE_2878_length_3460_cov_37.899371:1983-3121	gi|575878719|emb|HG794360.1|	100.000	228	0	0	911	1138	272	499	3.46e-113	422	Acetabularia acetabulum chloroplast mRNA for photosystem II protein D1 (psbA gene), strain DI1
sag10_kraken|NODE_2899_length_3440_cov_106.267249:1122-2054	gi|822624806|gb|KP313859.1|	76.396	949	179	40	4	925	5383	4453	9.92e-128	470	Chlamydomonas sp. UWO 241 18S ribosomal RNA gene, partial sequence; internal transcribed spacer 1, 5.8S ribosomal RNA gene, and internal transcribed spacer 2, complete sequence; and 28S ribosomal RNA gene, partial sequence
sag10_kraken|NODE_3277_length_3156_cov_2.442175:1290-1518	gi|1070193421|ref|XM_018497423.1|	100.000	32	0	0	1	32	413	382	5.51e-05	60.2	PREDICTED: Trachymyrmex septentrionalis palmitoyltransferase ZDHHC18-like (LOC108754808), transcript variant X2, mRNA
sag10_kraken|NODE_3344_length_3109_cov_9.972892:2779-2902	gi|1936494281|emb|LR899618.1|	94.231	52	2	1	1	52	99051	99101	7.06e-11	78.7	Darwinula stevensoni
sag15_kraken|NODE_4025_length_3047_cov_21.762816:588-1893	gi|575878719|emb|HG794360.1|	100.000	210	0	0	1	210	64	273	4.05e-103	388	Acetabularia acetabulum chloroplast mRNA for photosystem II protein D1 (psbA gene), strain DI1
sag15_kraken|NODE_4025_length_3047_cov_21.762816:588-1893	gi|575878719|emb|HG794360.1|	99.091	110	1	0	813	922	272	381	7.32e-46	198	Acetabularia acetabulum chloroplast mRNA for photosystem II protein D1 (psbA gene), strain DI1
sag15_kraken|NODE_4025_length_3047_cov_21.762816:588-1893	gi|575878719|emb|HG794360.1|	100.000	63	0	0	923	985	211	273	2.11e-21	117	Acetabularia acetabulum chloroplast mRNA for photosystem II protein D1 (psbA gene), strain DI1
sag16_kraken|NODE_4562_length_2854_cov_1.911087:239-1145	gi|1015632184|gb|AH010527.2|	98.387	62	1	0	817	878	4996	4935	2.42e-19	110	Acetabularia acetabulum nicotinamide nucleotide transhydrogenase (Nnt) gene, complete cds
sag16_kraken|NODE_4562_length_2854_cov_1.911087:796-1117	gi|1015632184|gb|AH010527.2|	98.387	62	1	0	260	321	4996	4935	7.98e-20	110	Acetabularia acetabulum nicotinamide nucleotide transhydrogenase (Nnt) gene, complete cds
sag16_kraken|NODE_4716_length_2772_cov_2.801962:1591-1989	gi|1614056735|emb|LR584437.1|	94.872	39	2	0	63	101	3458465	3458503	2.87e-05	62.1	Salmo trutta genome assembly, chromosome: 21
sag16_kraken|NODE_4716_length_2772_cov_2.801962:1591-1989	gi|1614056735|emb|LR584437.1|	94.872	39	2	0	63	101	3461133	3461171	2.87e-05	62.1	Salmo trutta genome assembly, chromosome: 21
sag16_kraken|NODE_5017_length_2609_cov_3.341640:11-291	gi|5802265|gb|AF170175.1|AF170175	93.407	91	4	2	190	280	3776	3688	4.06e-27	134	Acetabularia acetabulum putative carbonic anhydrase 1 (CA1) gene, complete cds
sag16_kraken|NODE_5017_length_2609_cov_3.341640:65-275	gi|5802265|gb|AF170175.1|AF170175	95.522	67	3	0	136	202	3776	3710	1.76e-19	108	Acetabularia acetabulum putative carbonic anhydrase 1 (CA1) gene, complete cds
sag10_kraken|NODE_4676_length_2465_cov_2.296928:431-1006	gi|5802265|gb|AF170175.1|AF170175	97.403	154	3	1	417	570	6848	6696	3.92e-65	261	Acetabularia acetabulum putative carbonic anhydrase 1 (CA1) gene, complete cds
sag10_kraken|NODE_4676_length_2465_cov_2.296928:476-1002	gi|5802265|gb|AF170175.1|AF170175	97.403	154	3	1	372	525	6848	6696	3.56e-65	261	Acetabularia acetabulum putative carbonic anhydrase 1 (CA1) gene, complete cds
sag16_kraken|NODE_5402_length_2429_cov_5.296360:781-1226	gi|5802265|gb|AF170175.1|AF170175	86.316	190	21	4	257	445	3869	3684	1.83e-47	202	Acetabularia acetabulum putative carbonic anhydrase 1 (CA1) gene, complete cds
sag16_kraken|NODE_5402_length_2429_cov_5.296360:988-1569	gi|5802265|gb|AF170175.1|AF170175	87.129	202	21	4	50	250	3869	3672	5.20e-54	224	Acetabularia acetabulum putative carbonic anhydrase 1 (CA1) gene, complete cds
sag10_kraken|NODE_4937_length_2373_cov_3.584813:2110-2225	gi|1042907538|emb|LT594789.1|	84.211	76	12	0	40	115	19353496	19353571	8.32e-10	75.0	Theobroma cacao genome assembly, chromosome: II
sag16_kraken|NODE_5581_length_2360_cov_2.431443:757-992	gi|5802265|gb|AF170175.1|AF170175	87.912	182	20	2	49	229	2852	2672	4.14e-51	213	Acetabularia acetabulum putative carbonic anhydrase 1 (CA1) gene, complete cds
sag16_kraken|NODE_5581_length_2360_cov_2.431443:757-991	gi|5802265|gb|AF170175.1|AF170175	87.912	182	20	2	49	229	2852	2672	4.12e-51	213	Acetabularia acetabulum putative carbonic anhydrase 1 (CA1) gene, complete cds
sag10_kraken|NODE_5176_length_2300_cov_2.129417:1295-2047	gi|1015632184|gb|AH010527.2|	92.290	428	22	8	325	752	7262	7678	3.48e-166	597	Acetabularia acetabulum nicotinamide nucleotide transhydrogenase (Nnt) gene, complete cds
sag10_kraken|NODE_5176_length_2300_cov_2.129417:1472-2047	gi|1015632184|gb|AH010527.2|	92.290	428	22	8	148	575	7262	7678	2.63e-166	597	Acetabularia acetabulum nicotinamide nucleotide transhydrogenase (Nnt) gene, complete cds
sag10_kraken|NODE_5176_length_2300_cov_2.129417:2048-2255	gi|1015632184|gb|AH010527.2|	94.203	138	7	1	1	137	7777	7914	4.61e-50	209	Acetabularia acetabulum nicotinamide nucleotide transhydrogenase (Nnt) gene, complete cds
sag10_kraken|NODE_5176_length_2300_cov_2.129417:2048-2238	gi|1015632184|gb|AH010527.2|	94.203	138	7	1	1	137	7777	7914	4.16e-50	209	Acetabularia acetabulum nicotinamide nucleotide transhydrogenase (Nnt) gene, complete cds
sag14_kraken|NODE_5062_length_2255_cov_5.417994:0-151	gi|1078672059|gb|CP017478.1|	80.000	135	27	0	3	137	631296	631162	1.98e-17	100	Urechidicola croceus strain LPB0138 chromosome, complete genome
sag14_kraken|NODE_5266_length_2188_cov_0.848089:1218-1382	gi|1927958621|gb|CP054186.1|	89.928	139	12	2	7	144	68837	68700	9.77e-41	178	Phycisphaeraceae bacterium isolate H1_PLA1 chromosome
sag10_kraken|NODE_5700_length_2145_cov_3.943182:1135-1279	gi|5802265|gb|AF170175.1|AF170175	95.652	115	4	1	1	114	3755	3869	1.79e-42	183	Acetabularia acetabulum putative carbonic anhydrase 1 (CA1) gene, complete cds
sag14_kraken|NODE_5856_length_2026_cov_4.393701:1000-1958	gi|5802265|gb|AF170175.1|AF170175	90.625	96	6	3	195	288	3682	3776	9.15e-24	124	Acetabularia acetabulum putative carbonic anhydrase 1 (CA1) gene, complete cds
sag14_kraken|NODE_5856_length_2026_cov_4.393701:1010-1660	gi|5802265|gb|AF170175.1|AF170175	90.625	96	6	3	185	278	3682	3776	6.11e-24	124	Acetabularia acetabulum putative carbonic anhydrase 1 (CA1) gene, complete cds
sag10_kraken|NODE_6924_length_1843_cov_2.498839:995-1130	gi|433973|emb|Z28632.1|	89.474	133	11	3	6	135	341	209	5.97e-37	165	Acetabularia cliftonii gene for protein phosphatase 1 (1853bp)
sag10_kraken|NODE_6924_length_1843_cov_2.498839:996-1281	gi|433973|emb|Z28632.1|	86.224	196	21	5	5	196	341	148	2.41e-49	207	Acetabularia cliftonii gene for protein phosphatase 1 (1853bp)
sag15_kraken|NODE_6654_length_1840_cov_8.001745:1282-1665	gi|381381223|dbj|AP012337.1|	89.000	100	11	0	154	253	1718210	1718309	3.46e-24	124	Caldilinea aerophila DSM 14535 = NBRC 104270 DNA, complete genome
sag14_kraken|NODE_6785_length_1812_cov_3.954465:0-180	gi|1329923541|gb|CP025791.1|	87.387	111	14	0	1	111	3730209	3730099	1.12e-25	128	Flavivirga eckloniae strain ECD14 chromosome, complete genome
sag14_kraken|NODE_7813_length_1625_cov_7.573138:0-118	gi|937962012|gb|CP012898.1|	79.348	92	19	0	27	118	1380702	1380611	5.19e-07	65.8	Algibacter alginicilyticus strain HZ22 chromosome, complete genome
sag10_kraken|NODE_8406_length_1590_cov_1.277059:73-278	gi|5802265|gb|AF170175.1|AF170175	93.846	65	3	1	139	203	156	93	3.70e-16	97.1	Acetabularia acetabulum putative carbonic anhydrase 1 (CA1) gene, complete cds
sag10_kraken|NODE_9509_length_1443_cov_0.775340:157-452	gi|302849094|ref|XM_002956032.1|	77.992	259	57	0	37	295	290	32	5.49e-36	163	Volvox carteri f. nagariensis hypothetical protein, mRNA
sag10_kraken|NODE_9517_length_1442_cov_0.778198:554-1078	gi|1862843683|emb|LR812116.1|	95.238	42	1	1	170	211	13100390	13100350	2.99e-06	65.8	Erithacus rubecula genome assembly, chromosome: 13
sag14_kraken|NODE_9099_length_1432_cov_4.651411:0-156	gi|1332718063|gb|CP025938.1|	82.014	139	25	0	1	139	971097	970959	5.68e-23	119	Tamlana carrageenivorans strain UJ94 chromosome, complete genome
sag16_kraken|NODE_9463_length_1389_cov_5.403785:477-692	gi|1015602746|gb|CP014766.1|	76.056	142	28	3	77	215	4179567	4179429	8.54e-08	69.4	Pontibacter akesuensis strain AKS 1T, complete genome
sag10_kraken|NODE_10858_length_1298_cov_0.986406:0-166	gi|1772998099|ref|XM_031542756.1|	82.911	158	26	1	1	157	749	592	1.30e-29	141	PREDICTED: Punica granatum cell division cycle 5-like protein (LOC116209184), mRNA
sag14_kraken|NODE_10345_length_1290_cov_2.409752:0-639	gi|5802265|gb|AF170175.1|AF170175	95.349	86	2	1	165	250	3684	3767	2.77e-27	135	Acetabularia acetabulum putative carbonic anhydrase 1 (CA1) gene, complete cds
sag16_kraken|NODE_10720_length_1218_cov_1.200547:0-1218	gi|5802261|gb|AF170173.1|AF170173	78.305	295	46	11	795	1072	1954	1661	1.15e-38	174	Acetabularia acetabulum putative carbonic anhydrase 2 (CA2) mRNA, complete cds
sag16_kraken|NODE_10720_length_1218_cov_1.200547:794-1118	gi|5802261|gb|AF170173.1|AF170173	78.305	295	46	11	1	278	1954	1661	2.82e-39	174	Acetabularia acetabulum putative carbonic anhydrase 2 (CA2) mRNA, complete cds
sag14_kraken|NODE_11670_length_1167_cov_1.915870:285-606	gi|1403523851|emb|LS483436.1|	77.586	116	22	4	133	247	1355080	1354968	4.87e-07	67.6	Streptococcus intermedius strain NCTC11324 genome assembly, chromosome: 1
sag14_kraken|NODE_11670_length_1167_cov_1.915870:675-889	gi|1078668835|gb|CP017477.1|	82.692	156	25	2	2	156	1147150	1146996	2.30e-28	137	Polaribacter vadi strain LPB0003 chromosome, complete genome
sag10_kraken|NODE_12551_length_1153_cov_1.609496:13-841	gi|5802265|gb|AF170175.1|AF170175	90.196	102	7	3	723	823	3796	3697	1.69e-25	130	Acetabularia acetabulum putative carbonic anhydrase 1 (CA1) gene, complete cds
sag10_kraken|NODE_12551_length_1153_cov_1.609496:60-836	gi|5802265|gb|AF170175.1|AF170175	90.196	102	7	3	676	776	3796	3697	1.58e-25	130	Acetabularia acetabulum putative carbonic anhydrase 1 (CA1) gene, complete cds
sag16_kraken|NODE_11329_length_1149_cov_2.504864:406-1149	gi|1850852299|gb|CP053450.1|	94.616	743	40	0	1	743	722323	721581	0.0	1151	Planctomycetes bacterium isolate PNC22 chromosome
sag10_kraken|NODE_12818_length_1133_cov_2.890316:352-933	gi|5802265|gb|AF170175.1|AF170175	87.970	133	9	3	313	445	3767	3642	8.95e-32	150	Acetabularia acetabulum putative carbonic anhydrase 1 (CA1) gene, complete cds
sag10_kraken|NODE_12873_length_1128_cov_13.508441:35-295	gi|1962674125|emb|OE180517.1|	87.838	74	9	0	13	86	102566	102493	2.95e-13	87.9	2_Tcm_b3v08
sag10_kraken|NODE_12873_length_1128_cov_13.508441:458-656	gi|1913337782|gb|CP062093.1|	96.875	64	2	0	135	198	531553	531616	1.64e-19	108	Naegleria fowleri strain Ty chromosome XIX
sag16_kraken|NODE_11772_length_1101_cov_2.078571:423-745	gi|5802265|gb|AF170175.1|AF170175	93.671	79	4	1	142	219	3763	3685	4.79e-22	117	Acetabularia acetabulum putative carbonic anhydrase 1 (CA1) gene, complete cds
sag16_kraken|NODE_12092_length_1068_cov_1.448786:329-1068	gi|300078508|gb|GU001170.1|	88.722	133	14	1	54	185	498	366	5.32e-35	161	Apusomonas proboscidea 18S ribosomal RNA gene, partial sequence; internal transcribed spacer 1, 5.8S ribosomal RNA gene, and internal transcribed spacer 2, complete sequence; and 28S ribosomal RNA gene, partial sequence
sag14_kraken|NODE_13012_length_1066_cov_2.605291:227-432	gi|1702229803|gb|CP039456.1|	76.744	129	23	5	26	149	561159	561285	1.04e-06	65.8	Changchengzhania lutea strain SM1355 chromosome, complete genome
sag16_kraken|NODE_12136_length_1063_cov_59.712314:578-1029	gi|1579174659|gb|MK554580.1|	99.335	451	2	1	1	451	942	493	0.0	815	Planctomycetes bacterium strain Pla123a 16S ribosomal RNA gene, partial sequence
sag10_kraken|NODE_14265_length_1037_cov_1.078603:355-441	gi|5802265|gb|AF170175.1|AF170175	93.023	86	5	1	1	86	6688	6772	5.37e-25	124	Acetabularia acetabulum putative carbonic anhydrase 1 (CA1) gene, complete cds
sag10_kraken|NODE_14599_length_1015_cov_4.162192:780-1015	gi|823433675|ref|XM_004414804.2|	86.364	66	9	0	170	235	1869	1804	7.33e-09	73.1	PREDICTED: Odobenus rosmarus divergens ATPase, H+ transporting, lysosomal 70kDa, V1 subunit A (ATP6V1A), mRNA
sag10_kraken|NODE_15056_length_990_cov_1.081703:306-534	gi|1658532718|gb|CP032248.1|	95.000	40	2	0	56	95	16574614	16574653	4.26e-06	63.9	Gossypioides kirkii chromosome KI_06
sag16_kraken|NODE_13171_length_978_cov_0.638273:0-119	gi|1837637515|gb|CP048834.1|	88.889	108	12	0	1	108	5028660	5028553	1.42e-27	134	Starkeya sp. ORNL1 chromosome, complete genome
sag16_kraken|NODE_13619_length_944_cov_3.555286:14-944	gi|1140698241|gb|KY565263.1|	99.785	930	2	0	1	930	1979	2908	0.0	1707	Metarhizium granulomatis isolate VS9407 large subunit ribosomal RNA gene, partial sequence
sag16_kraken|NODE_13619_length_944_cov_3.555286:40-175	gi|1859735559|gb|MT644877.1|	100.000	135	0	0	1	135	4361	4495	1.60e-62	250	Nectria cinnabarina isolate DM1152 small subunit ribosomal RNA gene, partial sequence; internal transcribed spacer 1, 5.8S ribosomal RNA gene, and internal transcribed spacer 2, complete sequence; and large subunit ribosomal RNA gene, partial sequence
sag10_kraken|NODE_16295_length_925_cov_1.763682:390-514	gi|1015632184|gb|AH010527.2|	93.548	124	7	1	1	124	7761	7639	1.47e-42	183	Acetabularia acetabulum nicotinamide nucleotide transhydrogenase (Nnt) gene, complete cds
sag10_kraken|NODE_16389_length_920_cov_0.897372:151-889	gi|1015632184|gb|AH010527.2|	92.378	656	45	5	22	675	7262	7914	0.0	929	Acetabularia acetabulum nicotinamide nucleotide transhydrogenase (Nnt) gene, complete cds
sag10_kraken|NODE_16389_length_920_cov_0.897372:273-840	gi|1015632184|gb|AH010527.2|	92.072	555	40	4	1	553	7362	7914	0.0	778	Acetabularia acetabulum nicotinamide nucleotide transhydrogenase (Nnt) gene, complete cds
sag16_kraken|NODE_14039_length_914_cov_2.049180:380-833	gi|381385343|dbj|AP012338.1|	74.718	443	94	13	12	445	2342379	2341946	2.43e-41	182	Phycisphaera mikurensis NBRC 102666 DNA, complete genome
sag16_kraken|NODE_14039_length_914_cov_2.049180:380-833	gi|381385343|dbj|AP012338.1|	76.842	190	36	7	268	453	2339809	2339624	7.00e-17	100	Phycisphaera mikurensis NBRC 102666 DNA, complete genome
sag16_kraken|NODE_14072_length_912_cov_1.723135:53-461	gi|1752957280|gb|CP042906.1|	87.879	66	8	0	48	113	1075050	1075115	2.92e-10	78.7	Hypericibacter terrae strain R5913 chromosome, complete genome
sag10_kraken|NODE_17031_length_890_cov_2.834850:0-866	gi|5802265|gb|AF170175.1|AF170175	92.935	184	7	6	683	866	3877	3700	1.67e-65	263	Acetabularia acetabulum putative carbonic anhydrase 1 (CA1) gene, complete cds
sag10_kraken|NODE_17031_length_890_cov_2.834850:580-866	gi|5802265|gb|AF170175.1|AF170175	92.935	184	7	6	103	286	3877	3700	5.08e-66	263	Acetabularia acetabulum putative carbonic anhydrase 1 (CA1) gene, complete cds
sag10_kraken|NODE_17300_length_879_cov_0.740106:496-695	gi|5802265|gb|AF170175.1|AF170175	92.063	63	4	1	1	63	95	156	2.15e-13	87.9	Acetabularia acetabulum putative carbonic anhydrase 1 (CA1) gene, complete cds
sag16_kraken|NODE_14566_length_875_cov_0.559682:415-717	gi|5802261|gb|AF170173.1|AF170173	84.112	107	13	3	1	107	1954	1852	4.49e-17	100	Acetabularia acetabulum putative carbonic anhydrase 2 (CA2) mRNA, complete cds
sag10_kraken|NODE_17498_length_870_cov_1.363151:509-751	gi|433973|emb|Z28632.1|	84.456	193	25	4	2	191	338	148	9.34e-43	185	Acetabularia cliftonii gene for protein phosphatase 1 (1853bp)
sag10_kraken|NODE_17498_length_870_cov_1.363151:510-751	gi|433973|emb|Z28632.1|	84.456	193	25	4	1	190	338	148	9.30e-43	185	Acetabularia cliftonii gene for protein phosphatase 1 (1853bp)
sag10_kraken|NODE_18195_length_840_cov_1.653686:394-821	gi|1015632184|gb|AH010527.2|	84.711	242	20	5	144	369	10185	9945	1.04e-54	226	Acetabularia acetabulum nicotinamide nucleotide transhydrogenase (Nnt) gene, complete cds
sag10_kraken|NODE_18195_length_840_cov_1.653686:394-821	gi|1015632184|gb|AH010527.2|	97.826	92	2	0	1	92	10481	10390	1.07e-34	159	Acetabularia acetabulum nicotinamide nucleotide transhydrogenase (Nnt) gene, complete cds
sag10_kraken|NODE_18195_length_840_cov_1.653686:394-840	gi|1015632184|gb|AH010527.2|	84.711	242	20	5	144	369	10185	9945	1.09e-54	226	Acetabularia acetabulum nicotinamide nucleotide transhydrogenase (Nnt) gene, complete cds
sag10_kraken|NODE_18195_length_840_cov_1.653686:394-840	gi|1015632184|gb|AH010527.2|	97.826	92	2	0	1	92	10481	10390	1.12e-34	159	Acetabularia acetabulum nicotinamide nucleotide transhydrogenase (Nnt) gene, complete cds
sag20_kraken|NODE_13251_length_748_cov_11.100478:5-748	gi|1885870343|gb|CP046180.1|	87.467	750	86	6	1	743	632560	633308	0.0	857	Candidatus Dadabacteria bacterium isolate MH-Pat-all_metabat2_32 chromosome
sag20_kraken|NODE_13590_length_729_cov_1.703947:0-656	gi|470405040|ref|XM_004335788.1|	84.663	163	23	2	444	605	591	430	4.70e-35	161	Acanthamoeba castellanii str. Neff hypothetical protein (ACA1_076760) mRNA, complete cds
sag16_kraken|NODE_17620_length_716_cov_1.337815:311-716	gi|5802261|gb|AF170173.1|AF170173	85.294	102	13	2	264	364	1954	1854	4.79e-18	104	Acetabularia acetabulum putative carbonic anhydrase 2 (CA2) mRNA, complete cds
sag16_kraken|NODE_17620_length_716_cov_1.337815:574-682	gi|5802261|gb|AF170173.1|AF170173	85.294	102	13	2	1	101	1954	1854	9.71e-19	104	Acetabularia acetabulum putative carbonic anhydrase 2 (CA2) mRNA, complete cds
sag14_kraken|NODE_21229_length_692_cov_6.042032:631-692	gi|1463734540|gb|CP022985.1|	96.610	59	2	0	3	61	3248736	3248794	1.75e-17	99.0	Mariniflexile sp. TRM1-10 chromosome, complete genome
sag16_kraken|NODE_18186_length_691_cov_1.926316:0-561	gi|923125521|ref|XM_013900775.1|	96.226	53	2	0	2	54	634	686	6.85e-13	87.9	Thecamonas trahens ATCC 50062 cytochrome c partial mRNA
sag10_kraken|NODE_22802_length_690_cov_0.711775:0-114	gi|1945542|dbj|D50529.1|	100.000	114	0	0	1	114	957	1070	6.00e-51	211	Acetabularia acetabulum mRNA for adenosine triphosphatase A subunit, complete cds
sag10_kraken|NODE_22802_length_690_cov_0.711775:130-206	gi|1945542|dbj|D50529.1|	100.000	74	0	0	1	74	1087	1160	5.62e-29	137	Acetabularia acetabulum mRNA for adenosine triphosphatase A subunit, complete cds
sag10_kraken|NODE_22859_length_688_cov_1.234568:274-688	gi|5802265|gb|AF170175.1|AF170175	95.455	44	2	0	354	397	1321	1364	4.97e-08	71.3	Acetabularia acetabulum putative carbonic anhydrase 1 (CA1) gene, complete cds
sag16_kraken|NODE_18334_length_685_cov_1.656028:359-680	gi|1015632184|gb|AH010527.2|	91.935	62	5	0	8	69	7853	7914	3.74e-13	87.9	Acetabularia acetabulum nicotinamide nucleotide transhydrogenase (Nnt) gene, complete cds
sag16_kraken|NODE_18334_length_685_cov_1.656028:359-460	gi|1015632184|gb|AH010527.2|	91.935	62	5	0	8	69	7853	7914	8.86e-14	87.9	Acetabularia acetabulum nicotinamide nucleotide transhydrogenase (Nnt) gene, complete cds
sag10_kraken|NODE_23200_length_679_cov_1.987455:200-348	gi|5802265|gb|AF170175.1|AF170175	96.512	86	2	1	4	88	3776	3691	1.13e-29	141	Acetabularia acetabulum putative carbonic anhydrase 1 (CA1) gene, complete cds
sag16_kraken|NODE_18890_length_663_cov_0.898524:0-663	gi|300078505|gb|GU001167.1|	88.419	544	55	8	3	542	2223	2762	0.0	651	Amastigomonas bermudensis 18S ribosomal RNA gene, partial sequence; internal transcribed spacer 1, 5.8S ribosomal RNA gene, and internal transcribed spacer 2, complete sequence; and 28S ribosomal RNA gene, partial sequence
sag20_kraken|NODE_15254_length_650_cov_2.633270:211-636	gi|60458010|emb|CR925789.6|	100.000	38	0	0	67	104	116136	116099	5.12e-08	71.3	Zebrafish DNA sequence from clone DKEY-47M9 in linkage group 14, complete sequence
sag10_kraken|NODE_24696_length_643_cov_1.206897:242-368	gi|5802261|gb|AF170173.1|AF170173	88.119	101	12	0	10	110	1954	1854	1.20e-23	121	Acetabularia acetabulum putative carbonic anhydrase 2 (CA2) mRNA, complete cds
sag10_kraken|NODE_24696_length_643_cov_1.206897:249-460	gi|5802261|gb|AF170173.1|AF170173	88.119	101	12	0	3	103	1954	1854	2.27e-23	121	Acetabularia acetabulum putative carbonic anhydrase 2 (CA2) mRNA, complete cds
sag10_kraken|NODE_24790_length_641_cov_0.880769:0-118	gi|1015632184|gb|AH010527.2|	89.916	119	9	2	1	118	7773	7889	1.39e-32	150	Acetabularia acetabulum nicotinamide nucleotide transhydrogenase (Nnt) gene, complete cds
sag10_kraken|NODE_25762_length_620_cov_0.651303:122-438	gi|220966703|gb|FJ539141.1|	87.619	315	37	2	3	316	713	1026	1.52e-96	364	Parvocaulis pusilla strain UTEX LB 2710 elongation factor-1 alpha mRNA, partial cds
sag10_kraken|NODE_26301_length_608_cov_2.365503:485-608	gi|332330813|gb|CP002691.1|	82.278	79	10	4	26	102	6474147	6474223	5.50e-07	65.8	Haliscomenobacter hydrossis DSM 1100 chromosome, complete genome
sag16_kraken|NODE_20869_length_595_cov_2.381857:345-577	gi|1841159375|gb|MT459408.1|	100.000	232	0	0	1	232	175	406	3.72e-116	429	Pseudoruegeria sp. strain DA012 16S ribosomal RNA gene, partial sequence
sag10_kraken|NODE_27231_length_590_cov_0.383795:0-443	gi|1240952824|gb|KY640202.1|	75.132	189	41	6	150	335	5403	5218	6.88e-12	84.2	Geranium phaeum acetyl-CoA carboxylase 1 (ACC1) mRNA, complete cds
sag14_kraken|NODE_25465_length_588_cov_0.963597:412-563	gi|1787406671|gb|CP047028.1|	87.586	145	16	2	7	150	2016120	2015977	1.92e-37	167	Formosa sp. L2A11 chromosome, complete genome
sag10_kraken|NODE_27774_length_579_cov_0.851528:61-344	gi|1963875663|emb|LR990149.1|	83.582	67	9	2	206	271	14391834	14391769	1.97e-05	62.1	Hypena proboscidalis genome assembly, chromosome: 23
sag10_kraken|NODE_28572_length_563_cov_2.208145:51-563	gi|662950496|gb|KJ814122.1|	95.303	511	20	4	4	512	839	1347	0.0	808	Uncultured bacterium clone HXF_1_110 16S ribosomal RNA gene, partial sequence
sag10_kraken|NODE_29258_length_552_cov_0.751740:249-507	gi|1729927449|ref|XM_030606704.1|	100.000	33	0	0	6	38	538	506	1.77e-05	62.1	PREDICTED: Syzygium oleosum isopentenyl-diphosphate Delta-isomerase I-like (LOC115682474), mRNA
sag10_kraken|NODE_29622_length_545_cov_3.523585:109-309	gi|1819720604|gb|CP049616.1|	90.385	52	5	0	62	113	3887992	3888043	7.84e-08	69.4	Muricauda sp. 501str8 chromosome, complete genome
sag14_kraken|NODE_27712_length_545_cov_0.650943:262-366	gi|1015632184|gb|AH010527.2|	95.283	106	3	2	1	104	7778	7883	1.16e-37	167	Acetabularia acetabulum nicotinamide nucleotide transhydrogenase (Nnt) gene, complete cds
sag16_kraken|NODE_23907_length_513_cov_2.920918:280-513	gi|1958628959|gb|CP062788.1|	89.423	104	11	0	106	209	1784414	1784311	1.18e-26	132	Aestuariispira sp. SWCN16 chromosome, complete genome
sag20_kraken|NODE_19355_length_512_cov_1.010230:0-501	gi|577698377|gb|JQ036267.1|	98.403	501	8	0	1	501	34	534	0.0	881	Uncultured bacterium clone ERB27 16S ribosomal RNA gene, partial sequence
sag10_kraken|NODE_32204_length_505_cov_7.263021:277-492	gi|1438934826|gb|CP024848.1|	89.583	48	4	1	165	212	3670955	3670909	5.14e-05	60.2	Oceanobacillus sp. 160 chromosome, complete genome
sag14_kraken|NODE_30313_length_501_cov_2.878947:143-501	gi|1966944668|gb|CP068547.1|	84.404	109	17	0	131	239	3298685	3298577	3.23e-19	108	Tamlana sp. s12 chromosome, complete genome
